# Supplementary material for: General Practitioners’ Perceptions on Prescribing Coastal Visits for Mental Health in Flanders (Belgium)
Source: Healthcare (Basel). 2025 Jul 3;13(13):1599. doi: 10.3390/healthcare13131599 (PMC12250064; doi:10.3390/healthcare13131599)
Supplement: Supplementary file 1 [file healthcare-13-01599-s001.zip]

Archive with 1 entries (1 files):
- healthcare-3698403-supplementary.pdf
